# Supplementary material for: Amine‐AlH3 Adducts as Energetic Materials for a New Generation of Solid Fuels
Source: Chemistry. 2025 Jun 26;31(40):e202501163. doi: 10.1002/chem.202501163 (PMC12271996; doi:10.1002/chem.202501163)
Supplement: Supplementary file 2 — Supporting Information [file CHEM-31-e202501163-s003.cif]

data_TATD


_publ_requested_journal          'test 14352'

_publ_section_title              
;
? Title
;

loop_
_publ_author_name
_publ_author_address

      'Xiaoran Liu'
;     Max-Planck-Institut f\"ur Kohlenforschung
      Kaiser-Wilhelm-Platz 1
      45470 M\"ulheim an der Ruhr
      Germany
;
      'Michael Ferderhoff'
;     Max-Planck-Institut f\"ur Kohlenforschung
      Kaiser-Wilhelm-Platz 1
      45470 M\"ulheim an der Ruhr
      Germany
;
      'J\"org Rust'
;     Max-Planck-Institut f\"ur Kohlenforschung
      Kaiser-Wilhelm-Platz 1
      45470 M\"ulheim an der Ruhr
      Germany
;
      'Christian W. Lehmann'
;     Max-Planck-Institut f\"ur Kohlenforschung
      Kaiser-Wilhelm-Platz 1
      45470 M\"ulheim an der Ruhr
      Germany
;

_audit_block_code                KEK-KA-005-01
_audit_creation_date             2022-02-22
_audit_creation_method           
;
Olex2 1.5
(compiled 2021.08.20 svn.r13c46975 for OlexSys, GUI svn.r6405)
;
_shelx_SHELXL_version_number     2018/3
_audit_contact_author_address    ?
_audit_contact_author_email      ?
_audit_contact_author_phone      ?
_publ_contact_author_id_orcid    ?
_publ_section_references         
;
Dolomanov, O.V., Bourhis, L.J., Gildea, R.J, Howard, J.A.K. & Puschmann, H.
 (2009), J. Appl. Cryst. 42, 339-341.

Sheldrick, G.M. (2015). Acta Cryst. A71, 3-8.

Sheldrick, G.M. (2015). Acta Cryst. C71, 3-8.
;
_chemical_name_common            ?
_chemical_name_systematic        
;
 Title
;
_chemical_formula_moiety         '0.5(C16 H32 N8)'
_chemical_formula_sum            'C8 H16 N4'
_chemical_formula_weight         168.25
_chemical_absolute_configuration rmad
_chemical_properties_physical    'none?'
_chemical_melting_point          ?
loop_
_atom_type_symbol
_atom_type_description
_atom_type_scat_dispersion_real
_atom_type_scat_dispersion_imag
_atom_type_scat_source
C C 0.0033 0.0016 'International Tables Vol C Tables 4.2.6.8 and 6.1.1.4'
H H 0.0000 0.0000 'International Tables Vol C Tables 4.2.6.8 and 6.1.1.4'
N N 0.0061 0.0033 'International Tables Vol C Tables 4.2.6.8 and 6.1.1.4'

_shelx_space_group_comment       
;
The symmetry employed for this shelxl refinement is uniquely defined
by the following loop, which should always be used as a source of
symmetry information in preference to the above space-group names.
They are only intended as comments.
;
_space_group_crystal_system      tetragonal
_space_group_IT_number           121
_space_group_name_H-M_alt        'I -4 2 m'
_space_group_name_Hall           'I -4 2'
loop_
_space_group_symop_operation_xyz
'x, y, z'
'-x, -y, z'
'y, -x, -z'
'-y, x, -z'
'-x, y, -z'
'x, -y, -z'
'-y, -x, z'
'y, x, z'
'x+1/2, y+1/2, z+1/2'
'-x+1/2, -y+1/2, z+1/2'
'y+1/2, -x+1/2, -z+1/2'
'-y+1/2, x+1/2, -z+1/2'
'-x+1/2, y+1/2, -z+1/2'
'x+1/2, -y+1/2, -z+1/2'
'-y+1/2, -x+1/2, z+1/2'
'y+1/2, x+1/2, z+1/2'

_cell_length_a                   7.3853(13)
_cell_length_b                   7.3853(13)
_cell_length_c                   7.572(2)
_cell_angle_alpha                90
_cell_angle_beta                 90
_cell_angle_gamma                90
_cell_volume                     412.99(19)
_cell_formula_units_Z            2
_cell_measurement_reflns_used    1845

loop_
_atom_site_label
_atom_site_type_symbol
_atom_site_fract_x
_atom_site_fract_y
_atom_site_fract_z
_atom_site_U_iso_or_equiv
_atom_site_adp_type
_atom_site_occupancy
_atom_site_site_symmetry_order
_atom_site_calc_flag
_atom_site_refinement_flags_posn
_atom_site_refinement_flags_adp
_atom_site_refinement_flags_occupancy
_atom_site_disorder_assembly
_atom_site_disorder_group
N1 N 0.6357(2) 0.3643(2) 0.6002(4) 0.0252(6) Uani 1 2 d S T P . .
C1 C 0.500000 0.2649(4) 0.500000 0.0281(7) Uani 1 2 d S T P . .
H1A H 0.565011 0.185141 0.416206 0.034 Uiso 0.5 1 calc R U P . .
H1B H 0.434986 0.185144 0.583795 0.034 Uiso 0.5 1 calc R U P . .
C2 C 0.5703(4) 0.4297(4) 0.7709(5) 0.0487(12) Uani 1 2 d S T P . .
H2A H 0.675634 0.476920 0.837344 0.058 Uiso 0.5 1 calc R U P . .
H2B H 0.523080 0.324366 0.837344 0.058 Uiso 0.5 1 calc R U P . .

loop_
_atom_site_aniso_label
_atom_site_aniso_U_11
_atom_site_aniso_U_22
_atom_site_aniso_U_33
_atom_site_aniso_U_23
_atom_site_aniso_U_13
_atom_site_aniso_U_12
N1 0.0228(7) 0.0228(7) 0.0300(11) -0.0004(6) 0.0004(6) 0.0088(9)
C1 0.0198(11) 0.0144(10) 0.0500(17) 0.000 0.0058(13) 0.000
C2 0.0610(19) 0.0610(19) 0.0240(13) 0.0012(8) -0.0012(8) 0.040(2)

_geom_special_details            
;
 All esds (except the esd in the dihedral angle between two l.s. planes)
 are estimated using the full covariance matrix.  The cell esds are taken
 into account individually in the estimation of esds in distances, angles
 and torsion angles; correlations between esds in cell parameters are only
 used when they are defined by crystal symmetry.  An approximate (isotropic)
 treatment of cell esds is used for estimating esds involving l.s. planes.
;

_olex2_submission_special_instructions 'No special instructions were received'
