# Supplementary material for: Amine‐AlH3 Adducts as Energetic Materials for a New Generation of Solid Fuels
Source: Chemistry. 2025 Jun 26;31(40):e202501163. doi: 10.1002/chem.202501163 (PMC12271996; doi:10.1002/chem.202501163)
Supplement: Supplementary file 3 — Supporting Information [file CHEM-31-e202501163-s005.cif]

data_HTMA-AlH3

_publ_contact_author_name            
'Dr Michael Felderhoff'
_publ_contact_author_address             
;
Max-Planck-Institut für Kohlenforschung
Department of Heterogenious Catalysis
Kaiser-Wilhelm-Platz 1
45470 Mülheim an der Ruhr
Germany
;


_publ_contact_author_email           felderhoff@kofo.mpg.de

_publ_contact_author_phone           '+49 208 306 2368 '

_publ_requested_journal              '???'

_publ_contact_letter
;
Please consider this CIF submission as supplementary material for a
manuscript intended for publication in ???.
;


#==============================================================================


# 2. PROCESSING SUMMARY (IUCr Office Use Only)

_journal_date_recd_electronic     ?

_journal_date_to_coeditor         ?
_journal_date_from_coeditor       ?
_journal_date_accepted            ?

_journal_date_printers_first      ?
_journal_date_printers_final      ?
_journal_date_proofs_out          ?
_journal_date_proofs_in           ?
    
_journal_coeditor_name            ?
_journal_coeditor_code            ?
_journal_coeditor_notes
; ?
;

_journal_techeditor_code          ?
_journal_techeditor_notes
; ?
;

_journal_coden_ASTM               ?
_journal_name_full                ?
_journal_year                     ?
_journal_volume                   ?
_journal_issue                    ?
_journal_page_first               ?
_journal_page_last                ?

_journal_suppl_publ_number        ?
_journal_suppl_publ_pages         ?

#==============================================================================


loop_
_publ_author_name
_publ_author_address
'Liu, Xiaoran'
;
Max-Planck-Institut für Kohlenorschung
Department of Heterogenious Catalysis
Kaiser-Wilhelm-Platz 1
45470 Mülheim an der Ruhr
Germany
;

'Ortmeyer, Jochen'
;
Max-Planck-Institut für Kohlenorschung
Department of Heterogenious Catalysis
Kaiser-Wilhelm-Platz 1
45470 Mülheim an der Ruhr
Germany
;
'Bodach, Alexander'
;
Max-Planck-Institut für Kohlenorschung
Department of Heterogenious Catalysis
Kaiser-Wilhelm-Platz 1
45470 Mülheim an der Ruhr
Germany
;
'Petersen, Hilke'
;
Max-Planck-Institut für Kohlenorschung
Department of Heterogenious Catalysis
Kaiser-Wilhelm-Platz 1
45470 Mülheim an der Ruhr
Germany
;
'Felderhoff, Michael'
;
Max-Planck-Institut für Kohlenorschung
Department of Heterogenious Catalysis
Kaiser-Wilhelm-Platz 1
45470 Mülheim an der Ruhr
Germany
;


_publ_section_references
;
Boultif, A. & Lou\"er, D. (1991). <i>J. Appl. Cryst.</i>, <b>24</b>, 987-993.

Coelho, A. A. (2007). TOPAS Academic User Manual. Coelho Software, B
risbane, Australia.

David, W. I. F., Shankland, K., Van de Streek, J., Pidcock, E. & Motherwell, S.
(2004). <i>DASH</i>. Version 3.0. Cambridge Crystallographic Data Centre, 12
Union Road, Cambridge, England.

Hofmann, Detlef Walter Maria. "Fast estimation of crystal densities." 
Acta Crystallographica Section B: Structural Science 58.3 (2002): 489-493.

Macrea, C. F., Edingington, P. R., McCabe, P., Pidcock, E., Shields, G.,
Taylor, R., Towler, M. & Van de Streek, J. (2006). <i>J. Appl. Cryst.</i>
<b>39 </b>, 453-457.

STOE & Cie (2004). <i>WinXPOW</i>. STOE and Cie, Darmstadt, Germany.
;

_publ_section_exptl_prep
;
(type here to add preparation details)
;
_publ_section_exptl_refinement
;
Indexing with DICVOL (Boultif & Lou\"er, 1991) led to the orthorhombic
unit cell with Z = 4, estimated with volume increments by Hofmann. 
The Structure solution was carried out using simulated annealing 
with <i>DASH </i>(David <i>et al.</i> , 2004, polymeric chains. 
The Rietveld refinement was carried out with TOPAS (Coelho, 2007). 
All bond lengths and angles were restrained also by use of pseudo-atoms.  
One Isotropic ADP(atomic displacement parameter) was used for all atoms. 
ADPs of hydrogen atoms were constrained to those of 
the non-hydrogen atoms. 
;


_chemical_name_mineral ??
_cell_length_a        	9.81515(10)
_cell_length_b        	7.20854(11)
_cell_length_c        	12.20194(14)
_cell_angle_alpha 	90
_cell_angle_beta      	90
_cell_angle_gamma 	90
_cell_volume 		863.323(19)
_space_group 		Cmcm
_cell_formula_units_Z   4  
loop_
_symmetry_equiv_pos_as_xyz
	'-x, -y, -z'
	'-x, -y, z+1/2'
	'-x, y, -z+1/2'
	'-x, y, z'
	'-x+1/2, -y+1/2, -z'
	'-x+1/2, -y+1/2, z+1/2'
	'-x+1/2, y+1/2, -z+1/2'
	'-x+1/2, y+1/2, z'
	'x, -y, -z'
	'x, -y, z+1/2'
	'x, y, -z+1/2'
	'x, y, z'
	'x+1/2, -y+1/2, -z'
	'x+1/2, -y+1/2, z+1/2'
	'x+1/2, y+1/2, -z+1/2'
	'x+1/2, y+1/2, z'         	
 	
 	   
loop_
_atom_site_label
_atom_site_type_symbol
_atom_site_symmetry_multiplicity
_atom_site_fract_x
_atom_site_fract_y
_atom_site_fract_z
_atom_site_occupancy
_atom_site_B_iso_or_equiv
_atom_site_adp_type

C2 C    0 -0.121530(91) 0.29222(14) 0.151510(76) 1 2.862(38)	Biso
Al5 Al   0 0 0 0 1 1.379(40)     				Biso
H4 H     0 0.12923(69) 0.0966(13) -0.03672(80) 0.5 2.862(38)  	Biso
H4a H    0 0 -0.1706(18) 0.07328(92) 0.5 2.862(38)    		Biso
N6 N   0 -0.12027(13) 0.41253(19) 0.25 1 2.862(38)	Biso
N1 N   0 0 0.17052(16) 0.14854(11) 1 2.862(38)   		Biso
H7 H     0 -0.12308(38) 0.36718(68) 0.08681(28) 1 3.435(45)   	Biso
H8 H     0 -0.20316(43) 0.21764(67) 0.15163(30) 1 3.435(45)   	Biso
H10 H    0 -0.07789(54) -0.02164(90) 0.25 1 3.435(45)    	Biso
C3 C     0 0 0.05542(19) 0.25 1 2.862(38)    			Biso
C15 C    0 0 0.53532(22) 0.25 1 2.862(38)    			Biso
H18 H    0 0 0.61374(87) 0.18650(48) 1 3.435(45)     		Biso


loop_							      
 _geom_bond_atom_site_label_1
 _geom_bond_atom_site_label_2
 _geom_bond_distance
 _geom_bond_site_symmetry_2  
 _geom_bond_publ_flag

N1      C2    1.481(2)	  . ?
N1      C3    1.490(2)	  . ?
N1      Al5   2.190(2)	  . ?
H4      Al5   1.515(8)	  . ?
H4a      Al5   1.52(2)	  . ?
C2      N6    1.482(2)	  . ?
C2      H7    0.956(5)	  . ?
C2      H8    0.965(5)	  . ?
C3      H10    0.945(6)	  . ?
N6      C15    1.475(2)	  . ?
C15     H18    0.959(6)	  . ?

				
loop_			      				
_geom_angle_atom_site_label_1  				
_geom_angle_atom_site_label_2  
_geom_angle_atom_site_label_3 
_geom_angle 
_geom_angle_site_symmetry_1 
_geom_angle_site_symmetry_3 
_geom_angle_publ_flag 

H4a      Al5     H4    123.1(4)	   . . ?
N1      Al5     H4a     88.1(5)	   . . ?
N1      Al5      H4     89.2(4)	   . . ?
C2      N1      C3     108.02(8)   . . ?
C2      N1      Al5    110.65(7)   . . ?
C3      N1      Al5    112.03(8)   . . ?
N1      C2      N6     111.08(9)   . . ?
N1      C2      H7     109.1(3)	   . . ?
N1      C2      H8     109.8(3)	   . . ?
N6      C2      H7     109.8(3)	   . . ?
N6      C2      H8     109.4(3)	   . . ?
H7      C2      H8     107.6(4)	   . . ?
N1      C3      H10    109.1(2)	   . . ?
C2      N6      C15    110.96(8)   . . ?
N6      C15     H18    110.7(2)	   . . ?


_chemical_name_systematic                  
; 
catena-hexamethylene-tetramine-aluminiumhydride
;				  
_chemical_name_common             'Urotropin-AlH3'		 
_chemical_formula_iupac           'C6 H15 Al N4'				 
_chemical_formula_moiety          'C6 H15 Al N4'				 
_chemical_formula_structural      'C6 H15 Al N4'				 
_chemical_formula_analytical      ? 
_chemical_formula_sum             'C6 H15 Al N4'
_chemical_formula_weight          	170.20
_chemical_melting_point           ? 
 
_exptl_crystal_colour   'colorless'
_exptl_crystal_description  'powder'
 
loop_                                       
     _atom_type_symbol                      
     _atom_type_description      
     _atom_type_scat_source                       
   C C 'International Tables Vol C Table 6.1.1.4'
   H H 'International Tables Vol C Table 6.1.1.4'
   Al Al 'International Tables Vol C Table 6.1.1.4'
   N N 'International Tables Vol C Table 6.1.1.4'
  

_symmetry_cell_setting            orthorhombic       
_symmetry_space_group_name_H-M    'C m c m'        
_symmetry_space_group_name_Hall   '-C 2C 2'


_pd_spec_size_axial   12

_pd_spec_size_equat   0.7

_pd_spec_size_thick   0.7


# The next five fields are character fields that describe the specimen.

_pd_spec_mounting                         
;
Specimen was sealed in a 0.7 mm diameter borosilicate glass capillary 
;

_pd_spec_mount_mode               'Debye-Scherrer'

_pd_spec_shape                    'cylinder'

_pd_char_particle_morphology      ?
_pd_char_colour                   ?       


# The next four fields are normally only needed for transmission experiments.
_exptl_absorpt_coefficient_mu     ?
_pd_char_atten_coef_mu_obs ?								
_exptl_crystal_density_diffrn 	1.309

#==============================================================================

# 7. EXPERIMENTAL DATA

_exptl_special_details
; ?
;

# The following item is used to identify the equipment used to record 
# the powder pattern when the diffractogram was measured at a laboratory 
# other than the authors' home institution, e.g. when neutron or synchrotron
# radiation is used.

_pd_instr_location
; ?
;
_pd_calibration_special_details           # description of the method used
                                          # to calibrate the instrument
; ?
;

_diffrn_ambient_temperature       293              
_diffrn_source_target             ?
_diffrn_source_type               ?
_diffrn_radiation_type            'Cu K\a~1~'       
_diffrn_measurement_device_type   'STOE Stadi-P'       
_diffrn_detector                  ?      
_diffrn_detector_type             'lin psd'
_diffrn_radiation_source   	  'X-ray tube'
_exptl_crystal_F_000              ?	    			    

_pd_meas_scan_method              step       


_diffrn_radiation_wavelength      1.54060        
_diffrn_radiation_monochromator   'primary focussing, Ge 111'   

#  The following four items give details of the measured (not processed)
#  powder pattern.  Angles are in degrees.

_pd_meas_number_of_points         ?
_pd_meas_2theta_range_min         3.00        
_pd_meas_2theta_range_max        120.00      
_pd_meas_2theta_range_inc         ?        
_cell_measurement_reflns_used	 20
_cell_measurement_theta_min 	 3
_cell_measurement_theta_max 	43

_cell_measurement_temperature     293


#==============================================================================
# 8. REFINEMENT DATA

# Use the next field to give any special details about the fitting of the
# powder pattern.


_pd_proc_ls_profile_function      
;
modified spherical harmonics
;        
_pd_proc_ls_background_function   'Chebychev polynomial'
_pd_proc_ls_pref_orient_corr      'none'        


_pd_proc_ls_prof_R_factor         0.02741        
_pd_proc_ls_prof_wR_factor        0.03489        
_pd_proc_ls_prof_wR_expected      0.02517        
_refine_ls_R_I_factor             0.02734	  


_refine_ls_matrix_type            fullcycle        	
_refine_ls_weighting_scheme       sigma        		
_refine_ls_weighting_details      w=1/\s(Y~obs~)^2^	
_refine_ls_hydrogen_treatment     'mixed'        	
_refine_ls_extinction_method      'none'        	
_refine_ls_extinction_coef        ?         		
_refine_ls_number_parameters      66     		
_refine_ls_number_restraints      60
_refine_ls_number_constraints     1 			
_refine_ls_number_reflns	  ?			
     

_refine_ls_goodness_of_fit_all     1.387   
      
_refine_ls_restrained_S_all       ?        
_refine_ls_restrained_S_obs       ?
_refine_ls_shift/su_max           ?        
_refine_ls_shift/su_mean          ?

# The following four items apply to angular dispersive measurements.
# 2theta minimum, maximum and increment (in degrees) are for the 
# intensities used in the refinement.

_pd_proc_2theta_range_min         3.00        
_pd_proc_2theta_range_max         119.99        
_pd_proc_2theta_range_inc         ?               
_pd_proc_info_excluded_regions    'none'        


# The following items are used to identify the programs used.

_computing_molecular_graphics   'MERCURY (Macrea <i>et al.</i>)'
_computing_structure_refinement   'TOPAS (Coelho, 2007)'
_computing_structure_solution   'DASH (David <i>et al.</i>, 2004)'
_computing_data_reduction   'DASH (David <i>et al.</i>, 2004)'
_computing_cell_refinement   'DASH (David <i> et al.</i> , 2004)'
_computing_data_collection   'STOE WINXPOW (STOE & Cie GmbH, 2004)'

# start Validation Reply Form
_vrf_REFI015_HTMA-AlH3
;
PROBLEM: _refine_ls_shift/su_max is missing
RESPONSE: powder data
;
_vrf_PLAT076_HTMA-AlH3
;
PROBLEM: Occupancy      0.500 Less Than 1.0 for Sp.pos  .          H4A     
RESPONSE: 3 H atoms on Al disordered on 6 positions, check full text 
;
# end Validation Reply Form
