# Supplementary material for: Amine‐AlH3 Adducts as Energetic Materials for a New Generation of Solid Fuels
Source: Chemistry. 2025 Jun 26;31(40):e202501163. doi: 10.1002/chem.202501163 (PMC12271996; doi:10.1002/chem.202501163)
Supplement: Supplementary file 4 — Supporting Information [file CHEM-31-e202501163-s004.cif]

data_TATD-alh3

_publ_contact_author_name            
'Dr Michael Felderhoff'
_publ_contact_author_address             
;
Max-Planck-Institut für Kohlenforschung
Department of Heterogenious Catalysis
Kaiser-Wilhelm-Platz 1
45470 Mülheim an der Ruhr
Germany
;


_publ_contact_author_email           felderhoff@kofo.mpg.de

_publ_contact_author_phone           '+49 208 306 2368 '

_publ_requested_journal              '???'

_publ_contact_letter 
;
Please consider this CIF for publication. I certify that this contibution is the
original work of those listed as authors; that it has not been published
before (in any language or medium) and is not being considered for publication
elsewhere; that all authors concur with and are aware of the submission; that
all workers involved in the study are listed as authors or given proper credit
in the acknowledgements; that I have obtained permission for and acknowledged
the source of any excerpts from other copyright works; and that to the best of
my knowledge the paper contains no statements which are libellous, unlawful or
in any way actionable. All coauthors have made significant scientific
contributions to the work reported, including the ideas and their execution,
and share responsibility and accountability for the results.
;


#==============================================================================


# 2. PROCESSING SUMMARY (IUCr Office Use Only)

_journal_date_recd_electronic     ?

_journal_date_to_coeditor         ?
_journal_date_from_coeditor       ?
_journal_date_accepted            ?

_journal_date_printers_first      ?
_journal_date_printers_final      ?
_journal_date_proofs_out          ?
_journal_date_proofs_in           ?
    
_journal_coeditor_name            ?
_journal_coeditor_code            ?
_journal_coeditor_notes
; ?
;

_journal_techeditor_code          ?
_journal_techeditor_notes
; ?
;

_journal_coden_ASTM               ?
_journal_name_full                ?
_journal_year                     ?
_journal_volume                   ?
_journal_issue                    ?
_journal_page_first               ?
_journal_page_last                ?

_journal_suppl_publ_number        ?
_journal_suppl_publ_pages         ?

#==============================================================================


loop_
_publ_author_name
_publ_author_address
'Liu, Xiaoran'
;
Max-Planck-Institut für Kohlenorschung
Department of Heterogenious Catalysis
Kaiser-Wilhelm-Platz 1
45470 Mülheim an der Ruhr
Germany
;

'Ortmeyer, Jochen'
;
Max-Planck-Institut für Kohlenorschung
Department of Heterogenious Catalysis
Kaiser-Wilhelm-Platz 1
45470 Mülheim an der Ruhr
Germany
;
'Bodach, Alexander'
;
Max-Planck-Institut für Kohlenorschung
Department of Heterogenious Catalysis
Kaiser-Wilhelm-Platz 1
45470 Mülheim an der Ruhr
Germany
;
'Petersen, Hilke'
;
Max-Planck-Institut für Kohlenorschung
Department of Heterogenious Catalysis
Kaiser-Wilhelm-Platz 1
45470 Mülheim an der Ruhr
Germany
;
'Felderhoff, Michael'
;
Max-Planck-Institut für Kohlenorschung
Department of Heterogenious Catalysis
Kaiser-Wilhelm-Platz 1
45470 Mülheim an der Ruhr
Germany
;


_publ_section_references
;
Boultif, A. & Lou\"er, D. (1991). <i>J. Appl. Cryst.</i>, <b>24</b>, 987-993.

Coelho, A. A. (2007). TOPAS Academic User Manual. Coelho Software, B
risbane, Australia.

David, W. I. F., Shankland, K., Van de Streek, J., Pidcock, E. & Motherwell, S.
(2004). <i>DASH</i>. Version 3.0. Cambridge Crystallographic Data Centre, 12
Union Road, Cambridge, England.

Hofmann, Detlef Walter Maria. "Fast estimation of crystal densities." 
Acta Crystallographica Section B: Structural Science 58.3 (2002): 489-493.

Macrea, C. F., Edingington, P. R., McCabe, P., Pidcock, E., Shields, G.,
Taylor, R., Towler, M. & Van de Streek, J. (2006). <i>J. Appl. Cryst.</i>
<b>39 </b>, 453-457.

STOE & Cie (2004). <i>WinXPOW</i>. STOE and Cie, Darmstadt, Germany.
;

_publ_section_exptl_prep
;
(type here to add preparation details)
;
_publ_section_exptl_refinement
;
Indexing with DICVOL (Boultif & Lou\"er, 1991) led to the orthorhombic
unit cell with Z = 2, estimated with volume increments by Hofmann. 
The Structure solution was carried out using simulated annealing 
with <i>DASH </i>(David <i>et al.</i> , 2004, polymeric chains. 
The Rietveld refinement was carried out with TOPAS (Coelho, 2007). 
All bond lengths and angles were restrained also by use of pseudo-atoms.  
One Isotropic ADP(atomic displacement parameter) was used for all atoms. 
ADPs of hydrogen atoms were constrained to those of 
the non-hydrogen atoms. 
;


_chemical_name_mineral ??
_cell_length_a	11.0539(1)
_cell_length_b	7.4449(1)
_cell_length_c	 6.1596(1)
_cell_angle_alpha	90.000
_cell_angle_beta	96.199(1)
_cell_angle_gamma	90.000
_cell_volume	503.94(1)
_space_group 		P21/m
_cell_formula_units_Z   2  
loop_
_symmetry_equiv_pos_as_xyz
	'x,y,z'
	'-x,1/2+y,-z'
	'x,1/2-y,z'
	'-x,-y,-z' 	
 	   
loop_
_atom_site_label
_atom_site_type_symbol
_atom_site_fract_x
_atom_site_fract_y
_atom_site_fract_z
_atom_site_occupancy
_atom_site_symmetry_multiplicity
_atom_site_Wyckoff_symbol
_atom_site_thermal_displace_type
_atom_site_u_iso_or_equiv
Al1	Al      0.1893(3) 0.25 0.7881(6) 1 2 e Biso 1.86(1)
H1	H	0.1891(3) 0.25 1.0361(6) 1 2 e Biso 1.86(1)
H2	H	0.0747(3) 0.25 0.6170(6) 1 2 e Biso 1.86(1)
H3	H	0.3175(3) 0.25 0.6990(6) 1 2 e Biso 1.86(1)
N1	N	0.2170(5) 0.5547(7)	0.7739(7) 1 4 f	Biso 1.66(1)
N2	N	0.2714(8) 0.75	0.456(1) 1 2 e Biso 1.66(1)
N3	N	0.3979(8) 0.75	0.886(1) 1 2 e Biso 1.66(1)
C1	C	0.1162(5) 0.6469(6)	0.848(1) 1 4 f Biso 1.66(1)
C2	C	0.2155(5) 0.589(1)	0.535(1) 1 4 f Biso 1.66(1)
C3	C	0.3325(5) 0.583(1)	0.913(1) 1 4 f Biso 1.66(1)
C4	C	0.4029(9) 0.75	0.490(1) 1 2 e Biso 1.66(1)
C5	C	0.4707(9) 0.75	0.700(1) 1 2 e Biso 1.66(1)
H4	H	0.033(1) 0.608(1) 0.787(1) 1 4 f Biso 1.66(1)
H5	H	0.146(1) 0.553(1) 0.466(1) 1 4 f Biso 1.66(1)
H6	H	0.271(1) 0.488(1) 0.490(1) 1 4 f Biso 1.66(1)
H7	H	0.380(1) 0.477(1) 0.858(1) 1 4 f Biso 1.66(1)
H8	H	0.311(1) 0.595(1) 1.077(1) 1 4 f Biso 1.66(1)
H9	H	0.436(1) 0.843(1) 0.392(1) 1 4 f Biso 1.66(1)
H10	H	0.532(1) 0.849(1) 0.727(1) 1 4 f Biso 1.66(1)
H11	H	0.098(1) 0.595(1) 1.000(1) 1 4 f Biso 1.66(1)


loop_							      
 _geom_bond_atom_site_label_1
 _geom_bond_atom_site_label_2
 _geom_bond_distance
 _geom_bond_site_symmetry_2  
 _geom_bond_publ_flag

Al1     H3    1.574(2)	  . ?
N1      C3     1.474(8)	  . ?
N1      C2     1.492(8)	  . ?
N3      C3     1.457(9)	  . ?


				
loop_			      				
_geom_angle_atom_site_label_1  				
_geom_angle_atom_site_label_2  
_geom_angle_atom_site_label_3 
_geom_angle 
_geom_angle_site_symmetry_1 
_geom_angle_site_symmetry_3 
_geom_angle_publ_flag 

H2      Al1     H1    126.0(3)	   . . ?
N1      Al1     H1     93.03(15)   . . ?
Al1     N1      C1     110.6(4)	   . . ?


_chemical_name_systematic                  
; 
catena-tetraazatricycododecane-aluminiumhydride
;				  
_chemical_name_common             'Urotropin-AlH3'		 
_chemical_formula_iupac           'C8 H19 Al N4'				 
_chemical_formula_moiety          'C8 H19 Al N4'				 
_chemical_formula_structural      'C8 H19 Al N4'				 
_chemical_formula_analytical      ? 
_chemical_formula_sum             'C8 H19 Al N4'
_chemical_formula_weight          	198.24
_chemical_melting_point           ? 
 
_exptl_crystal_colour   'colorless'
_exptl_crystal_description  'powder'
 
loop_                                       
     _atom_type_symbol                      
     _atom_type_description      
     _atom_type_scat_source                       
   C C 'International Tables Vol C Table 6.1.1.4'
   H H 'International Tables Vol C Table 6.1.1.4'
   Al Al 'International Tables Vol C Table 6.1.1.4'
   N N 'International Tables Vol C Table 6.1.1.4'
  

_symmetry_cell_setting            monoclinic
_symmetry_int_tables_number	11
_symmetry_space_group_name_H-M	'P 1 21/m 1'
_symmetry_space_group_name_Hall	'-P_2yb'

_pd_spec_size_axial   12

_pd_spec_size_equat   0.7

_pd_spec_size_thick   0.7


# The next five fields are character fields that describe the specimen.

_pd_spec_mounting                         
;
Specimen was sealed in a 0.7 mm diameter borosilicate glass capillary 
;

_pd_spec_mount_mode               'Debye-Scherrer'

_pd_spec_shape                    'cylinder'

_pd_char_particle_morphology      ?
_pd_char_colour                   ?       


# The next four fields are normally only needed for transmission experiments.
_exptl_absorpt_coefficient_mu     ?
_pd_char_atten_coef_mu_obs ?								
_exptl_crystal_density_diffrn 	1.306

#==============================================================================

# 7. EXPERIMENTAL DATA

_exptl_special_details
; ?
;

# The following item is used to identify the equipment used to record 
# the powder pattern when the diffractogram was measured at a laboratory 
# other than the authors' home institution, e.g. when neutron or synchrotron
# radiation is used.

_pd_instr_location
; ?
;
_pd_calibration_special_details           # description of the method used
                                          # to calibrate the instrument
; ?
;

_diffrn_ambient_temperature       293              
_diffrn_source_target             ?
_diffrn_source_type               ?
_diffrn_radiation_type            'Cu K\a~1~'       
_diffrn_measurement_device_type   'STOE Stadi-P'       
_diffrn_detector                  ?      
_diffrn_detector_type             'lin psd'
_diffrn_radiation_source   	  'X-ray tube'
_exptl_crystal_F_000              ?	    			    

_pd_meas_scan_method              step       


_diffrn_radiation_wavelength      1.54060        
_diffrn_radiation_monochromator   'primary focussing, Ge 111'   

#  The following four items give details of the measured (not processed)
#  powder pattern.  Angles are in degrees.

_pd_meas_number_of_points         ?
_pd_meas_2theta_range_min         3.00        
_pd_meas_2theta_range_max        100.00      
_pd_meas_2theta_range_inc         ?        
_cell_measurement_reflns_used	 20
_cell_measurement_theta_min 	 3
_cell_measurement_theta_max 	 32

_cell_measurement_temperature     293


#==============================================================================
# 8. REFINEMENT DATA

# Use the next field to give any special details about the fitting of the
# powder pattern.


_pd_proc_ls_profile_function      
;
modified spherical harmonics
;        
_pd_proc_ls_background_function   'Chebychev polynomial'
_pd_proc_ls_pref_orient_corr      'none'        


_pd_proc_ls_prof_R_factor         0.0356        
_pd_proc_ls_prof_wR_factor        0.0476        
_pd_proc_ls_prof_wR_expected      0.0149        
_refine_ls_R_I_factor             0.0168  

_refine_ls_matrix_type            fullcycle        	
_refine_ls_weighting_scheme       sigma        		
_refine_ls_weighting_details      w=1/\s(Y~obs~)^2^	
_refine_ls_hydrogen_treatment     'mixed'        	
_refine_ls_extinction_method      'none'        	
_refine_ls_extinction_coef        ?         		
_refine_ls_number_parameters      70  		
_refine_ls_number_restraints      27
_refine_ls_number_constraints     4 			
_refine_ls_number_reflns	  ?			
     

_refine_ls_goodness_of_fit_all     3.201   
      
_refine_ls_restrained_S_all       ?        
_refine_ls_restrained_S_obs       ?
_refine_ls_shift/su_max           ?        
_refine_ls_shift/su_mean          ?

# The following four items apply to angular dispersive measurements.
# 2theta minimum, maximum and increment (in degrees) are for the 
# intensities used in the refinement.

_pd_proc_2theta_range_min         6.00        
_pd_proc_2theta_range_max         84.99        
_pd_proc_2theta_range_inc         ?               
_pd_proc_info_excluded_regions    'none'        


# The following items are used to identify the programs used.

_computing_molecular_graphics   'MERCURY (Macrea <i>et al.</i>)'
_computing_structure_refinement   'TOPAS (Coelho, 2007)'
_computing_structure_solution   'DASH (David <i>et al.</i>, 2004)'
_computing_data_reduction   'DASH (David <i>et al.</i>, 2004)'
_computing_cell_refinement   'DASH (David <i> et al.</i> , 2004)'
_computing_data_collection   'STOE WINXPOW (STOE & Cie GmbH, 2004)'

# start Validation Reply Form
_vrf_REFI015_TATD-alh3
;
PROBLEM: _refine_ls_shift/su_max is missing
RESPONSE: powder data
;
_vrf_PLAT242_TATD-alh3
;
PROBLEM: Low    'MainMol' Ueq as Compared to Neighbors of         N1 Check 
RESPONSE: usage of 2 B-iso values
;
_vrf_PLAT340_TATD-alh3
;
PROBLEM: Low Bond Precision on  C-C Bonds ...............      0.008 Ang.  
RESPONSE: powder data
;
_vrf_PLAT360_TATD-alh3
;
PROBLEM: Short  C(sp3)-C(sp3) Bond  C4       - C5       .       1.42 Ang.  
RESPONSE:similar to single crystal data (TATD),electron density influenced by Al
;
# end Validation Reply Form
